# Supplementary material for: Development and relative validation of a short food frequency questionnaire for assessing dietary intakes of non-alcoholic fatty liver disease patients
Source: Eur J Nutr. 2019 Feb 25;59(2):571–80. doi: 10.1007/s00394-019-01926-5 (PMC7058564; doi:10.1007/s00394-019-01926-5)
Supplement: Supplementary file 2 — Supplementary material 2 (XLSX 171 KB) [file 394_2019_1926_MOESM2_ESM.xlsx]

## Sheet: Metadata
Dataset:	© University of Leeds (2018); DOI: http://doi.org/10.5518/456 This work is licensed under a Creative Commons (CC-BY 4.0)
Study:	Development and relative validation of a short food frequency questionnaire for assessing dietary intakes of non-alcoholic fatty liver disease patients.
Authors:	Bredin C, NAimimohasses S, Norris S, Wright C, Hancock N, Hart K and Moore JB.
Corresponding author:	Dr J Bernadette Moore: j.b.moore@leeds.ac.uk
Summary:	4 tabs: Sugar, Fat, Fruit, Veg; itemise participants responses to questions derived from the SFFQ, utilised to calculate Sugar, Fat, Fruit and Veg in grams/week for Spearman and Bland-Altman analyses found in paper
	1 tab: Portion Sizes; details portion size and conversion to weekly gram amounts for Sugar, Fat, Fruit and Veg
	1 tab: Nutrient Derivations; details which foods and corresponding sugar/fat values (from myfood24) were used for questions used for estimations used in relative validation study.

## Sheet: Sugar
	serving/day
	0	0.05	0.14	0.36	0.71	1.5	3.5	6	0
Participant ID	1.1-Fruit-fresh and frozen												1.2-Fruit-tinned in syrup, dried												1.3-Fruit juice ( not cordial or squash)												1.7-Potatoes, boiled, steamed, baked												1.9-White bread, rolls
	Rarely or never	< 1/week	1/week	2-3/week	4-6/week	1-2/day	3-4/day	5+/day	Nothing	serving/d	g/d	sugar/d	Rarely or never	Less than 1 a week	Once a week	2-3 times a week	4-6 times a week	1-2 times a day	3-4 times a day	5+ a day	Nothing	serving/d	g/d	sugar/d	Rarely or never	< 1/week	1/week	2-3/week	4-6/week	1-2/day	3-4/day	5+/day	Nothing	serving/d	g/d	sugar/d	Rarely or never	< 1/week	1/week	2-3/week	4-6/week	1-2/day	3-4/day	5+/day	Nothing	serving/d	g/d	sugar/d	Rarely or never
							1			3.5	280	33.04		1								0.05	2.35	0.87655	1									0	0	0				1						0.36	61.2	0.7344
					1					0.71	56.8	6.7024				1						0.36	16.92	6.31116	1									0	0	0						1				1.5	255	3.06	1
						1				1.5	120	14.16	1									0	0	0	1									0	0	0						1				1.5	255	3.06
					1					0.71	56.8	6.7024	1									0	0	0	1									0	0	0				1						0.36	61.2	0.7344	1
				1						0.36	28.8	3.3984	1									0	0	0			1							0.14	23.38	2.52504				1						0.36	61.2	0.7344
							1			3.5	280	33.04	1									0	0	0	1									0	0	0				1						0.36	61.2	0.7344
			1							0.14	11.2	1.3216	1									0	0	0	1									0	0	0				1						0.36	61.2	0.7344
						1				1.5	120	14.16	1									0	0	0				1						0.36	60.12	6.49296				1						0.36	61.2	0.7344
					1					0.71	56.8	6.7024	1									0	0	0	1									0	0	0	1									0	0	0
				1						0.36	28.8	3.3984	1									0	0	0	1									0	0	0	1									0	0	0
				1						0.36	28.8	3.3984	1									0	0	0	1									0	0	0				1						0.36	61.2	0.7344
					1					0.71	56.8	6.7024	1									0	0	0				1						0.36	60.12	6.49296				1						0.36	61.2	0.7344
							1			3.5	280	33.04	1									0	0	0						1				1.5	250.5	27.054				1						0.36	61.2	0.7344
						1				1.5	120	14.16			1							0.14	6.58	2.45434	1									0	0	0						1				1.5	255	3.06
			1							0.14	11.2	1.3216	1									0	0	0	1									0	0	0		1								0.05	8.5	0.102
							1			3.5	280	33.04	1									0	0	0	1									0	0	0		1								0.05	8.5	0.102	1
						1				1.5	120	14.16	1									0	0	0	1									0	0	0										0	0	0
				1						0.36	28.8	3.3984	1									0	0	0	1									0	0	0					1					0.71	120.7	1.4484	1
						1				1.5	120	14.16	1									0	0	0			1							0.14	23.38	2.52504			1							0.14	23.8	0.2856	1
						1				1.5	120	14.16	1									0	0	0	1									0	0	0					1					0.71	120.7	1.4484
			1							0.14	11.2	1.3216	1									0	0	0	1									0	0	0				1						0.36	61.2	0.7344	1
								1		6	480	56.64	1									0	0	0						1				1.5	250.5	27.054					1					0.71	120.7	1.4484
						1				1.5	120	14.16	1									0	0	0	1									0	0	0		1								0.05	8.5	0.102
					1					0.71	56.8	6.7024	1									0	0	0	1									0	0	0				1						0.36	61.2	0.7344
								1		6	480	56.64					1					0.71	33.37	12.447	1									0	0	0					1					0.71	120.7	1.4484
					1					0.71	56.8	6.7024	1									0	0	0	1									0	0	0					1					0.71	120.7	1.4484	1
				1						0.36	28.8	3.3984	1									0	0	0	1									0	0	0						1				1.5	255	3.06
				1						0.36	28.8	3.3984	1									0	0	0	1									0	0	0	1									0	0	0	1
						1				1.5	120	14.16				1						0.36	16.92	6.31116	1									0	0	0				1						0.36	61.2	0.7344
				1						0.36	28.8	3.3984	1									0	0	0					1					0.71	118.57	12.8056						1				1.5	255	3.06
						1				1.5	120	14.16	1									0	0	0				1						0.36	60.12	6.49296				1						0.36	61.2	0.7344	1
						1				1.5	120	14.16	1									0	0	0	1									0	0	0					1					0.71	120.7	1.4484
							1			3.5	280	33.04	1									0	0	0	1									0	0	0					1					0.71	120.7	1.4484
							1			3.5	280	33.04	1									0	0	0				1						0.36	60.12	6.49296				1						0.36	61.2	0.7344
					1					0.71	56.8	6.7024	1									0	0	0	1									0	0	0			1							0.14	23.8	0.2856
							1			3.5	280	33.04	1									0	0	0	1									0	0	0				1						0.36	61.2	0.7344
							1			3.5	280	33.04	1									0	0	0	1									0	0	0				1						0.36	61.2	0.7344
			1							0.14	11.2	1.3216	1									0	0	0	1									0	0	0					1					0.71	120.7	1.4484
						1				1.5	120	14.16	1									0	0	0					1					0.71	118.57	12.8056				1						0.36	61.2	0.7344	1
					1					0.71	56.8	6.7024	1									0	0	0	1									0	0	0				1						0.36	61.2	0.7344
				1						0.36	28.8	3.3984	1									0	0	0	1									0	0	0						1				1.5	255	3.06	1
						1				1.5	120	14.16					1					0.71	33.37	12.447					1					0.71	118.57	12.8056	1									0	0	0
							1			3.5	280	33.04	1									0	0	0	1									0	0	0					1					0.71	120.7	1.4484
						1				1.5	120	14.16	1									0	0	0	1									0	0	0				1						0.36	61.2	0.7344
							1			3.5	280	33.04	1									0	0	0	1									0	0	0						1				1.5	255	3.06
	1									0	0	0	1									0	0	0	1									0	0	0				1						0.36	61.2	0.7344	1
						1				1.5	120	14.16	1									0	0	0	1									0	0	0					1					0.71	120.7	1.4484	1
							1			3.5	280	33.04			1							0.14	6.58	2.45434		1								0.05	8.35	0.9018				1						0.36	61.2	0.7344
					1					0.71	56.8	6.7024			1							0.14	6.58	2.45434	1									0	0	0						1				1.5	255	3.06	1
					1					0.71	56.8	6.7024	1									0	0	0			1							0.14	23.38	2.52504	1									0	0	0	1
		1								0.05	4	0.472	1									0	0	0	1									0	0	0						1				1.5	255	3.06
					1					0.71	56.8	6.7024	1									0	0	0		1								0.05	8.35	0.9018				1						0.36	61.2	0.7344
						1				1.5	120	14.16	1									0	0	0	1									0	0	0				1						0.36	61.2	0.7344
						1				1.5	120	14.16		1								0.05	2.35	0.87655	1									0	0	0						1				1.5	255	3.06	1
								1		6	480	56.64	1									0	0	0						1				1.5	250.5	27.054		1								0.05	8.5	0.102
[truncated: 137 more columns]

## Sheet: Fat
	serving/day
	0	0.05	0.14	0.36	0.71	1.5	3.5	6	0
Participant ID	1.6-Chips/fried potatoes												1.17-Sweet biscuits, cakes, chocolate, sweets												1.18-Icecream/choc ice												1.20-Crisps/savoury snacks												1.23-Coffee drink, made with favoured syrups
	Rarely or never	< 1/week	1/week	2-3/week	4-6/week	1-2/day	3-4/day	5+/day	Nothing	serving/d	g/d	fat/d	Rarely or never	< 1/week	1/week	2-3/week	4-6/week	1-2/day	3-4/day	5+/day	Nothing	serving/d	g/d	fat/d	Rarely or never	< 1/week	1/week	2-3/week	4-6/week	1-2/day	3-4/day	5+/day	Nothing	serving/d	g/d	fat/d	Rarely or never	< 1/week	1/week	2-3/week	4-6/week	1-2/day	3-4/day	5+/day	Nothing	serving/d	g/d	fat/d	Rarely or never
				1						0.36	59.4	7.5438							1			3.5	178.5	41.9475				1						0.36	41.76	5.51232									1	0	0	0
	1									0	0	0						1				1.5	76.5	17.9775			1							0.14	16.24	2.14368	1									0	0	0	1
				1						0.36	59.4	7.5438						1				1.5	76.5	17.9775	1									0	0	0	1									0	0	0	1
			1							0.14	23.1	2.9337		1								0.05	2.55	0.59925	1									0	0	0			1							0.14	4.76	1.50416	1
				1						0.36	59.4	7.5438				1						0.36	18.36	4.3146	1									0	0	0					1					0.71	24.14	7.62824	1
	1									0	0	0						1				1.5	76.5	17.9775						1				1.5	174	22.968	1									0	0	0
				1						0.36	59.4	7.5438							1			3.5	178.5	41.9475	1									0	0	0	1									0	0	0
			1							0.14	23.1	2.9337						1				1.5	76.5	17.9775	1									0	0	0			1							0.14	4.76	1.50416	1
				1						0.36	59.4	7.5438							1			3.5	178.5	41.9475				1						0.36	41.76	5.51232		1								0.05	1.7	0.5372	1
			1							0.14	23.1	2.9337					1					0.71	36.21	8.50935	1									0	0	0	1									0	0	0	1
		1								0.05	8.25	1.04775			1							0.14	7.14	1.6779	1									0	0	0	1									0	0	0	1
			1							0.14	23.1	2.9337					1					0.71	36.21	8.50935			1							0.14	16.24	2.14368				1						0.36	12.24	3.86784
			1							0.14	23.1	2.9337				1						0.36	18.36	4.3146	1									0	0	0			1							0.14	4.76	1.50416	1
				1						0.36	59.4	7.5438						1				1.5	76.5	17.9775						1				1.5	174	22.968	1									0	0	0	1
				1						0.36	59.4	7.5438				1						0.36	18.36	4.3146	1									0	0	0				1						0.36	12.24	3.86784	1
			1							0.14	23.1	2.9337		1								0.05	2.55	0.59925	1									0	0	0	1									0	0	0	1
										0	0	0			1							0.14	7.14	1.6779	1									0	0	0	1									0	0	0	1
				1						0.36	59.4	7.5438						1				1.5	76.5	17.9775	1									0	0	0							1			3.5	119	37.604	1
	1									0	0	0		1								0.05	2.55	0.59925	1									0	0	0	1									0	0	0	1
		1								0.05	8.25	1.04775		1								0.05	2.55	0.59925	1									0	0	0					1					0.71	24.14	7.62824	1
			1							0.14	23.1	2.9337						1				1.5	76.5	17.9775			1							0.14	16.24	2.14368						1				1.5	51	16.116	1
			1							0.14	23.1	2.9337				1						0.36	18.36	4.3146				1						0.36	41.76	5.51232				1						0.36	12.24	3.86784	1
		1								0.05	8.25	1.04775							1			3.5	178.5	41.9475	1									0	0	0	1									0	0	0	1
	1									0	0	0				1						0.36	18.36	4.3146	1									0	0	0				1						0.36	12.24	3.86784
				1						0.36	59.4	7.5438					1					0.71	36.21	8.50935	1									0	0	0	1									0	0	0
			1							0.14	23.1	2.9337								1		6	306	71.91						1				1.5	174	22.968	1									0	0	0	1
		1								0.05	8.25	1.04775						1				1.5	76.5	17.9775		1								0.05	5.8	0.7656	1									0	0	0	1
				1						0.36	59.4	7.5438				1						0.36	18.36	4.3146						1				1.5	174	22.968						1				1.5	51	16.116
	1									0	0	0						1				1.5	76.5	17.9775	1									0	0	0	1									0	0	0	1
			1							0.14	23.1	2.9337							1			3.5	178.5	41.9475			1							0.14	16.24	2.14368					1					0.71	24.14	7.62824	1
	1									0	0	0							1			3.5	178.5	41.9475	1									0	0	0						1				1.5	51	16.116
				1						0.36	59.4	7.5438						1				1.5	76.5	17.9775						1				1.5	174	22.968			1							0.14	4.76	1.50416
				1						0.36	59.4	7.5438						1				1.5	76.5	17.9775		1								0.05	5.8	0.7656						1				1.5	51	16.116	1
				1						0.36	59.4	7.5438						1				1.5	76.5	17.9775	1									0	0	0				1						0.36	12.24	3.86784
				1						0.36	59.4	7.5438		1								0.05	2.55	0.59925			1							0.14	16.24	2.14368		1								0.05	1.7	0.5372	1
	1									0	0	0			1							0.14	7.14	1.6779	1									0	0	0			1							0.14	4.76	1.50416	1
			1							0.14	23.1	2.9337						1				1.5	76.5	17.9775	1									0	0	0						1				1.5	51	16.116	1
				1						0.36	59.4	7.5438						1				1.5	76.5	17.9775	1									0	0	0	1									0	0	0
			1							0.14	23.1	2.9337					1					0.71	36.21	8.50935		1								0.05	5.8	0.7656									1	0	0	0
	1									0	0	0				1						0.36	18.36	4.3146	1									0	0	0	1									0	0	0	1
				1						0.36	59.4	7.5438						1				1.5	76.5	17.9775	1									0	0	0									1	0	0	0	1
	1									0	0	0						1				1.5	76.5	17.9775				1						0.36	41.76	5.51232	1									0	0	0
	1									0	0	0								1		6	306	71.91		1								0.05	5.8	0.7656		1								0.05	1.7	0.5372	1
				1						0.36	59.4	7.5438		1								0.05	2.55	0.59925	1									0	0	0			1							0.14	4.76	1.50416	1
		1								0.05	8.25	1.04775			1							0.14	7.14	1.6779				1						0.36	41.76	5.51232	1									0	0	0	1
					1					0.71	117.15	14.878	1									0	0	0				1						0.36	41.76	5.51232					1					0.71	24.14	7.62824
			1							0.14	23.1	2.9337						1				1.5	76.5	17.9775				1						0.36	41.76	5.51232				1						0.36	12.24	3.86784	1
		1								0.05	8.25	1.04775	1									0	0	0		1								0.05	5.8	0.7656									1	0	0	0	1
			1							0.14	23.1	2.9337				1						0.36	18.36	4.3146		1								0.05	5.8	0.7656			1							0.14	4.76	1.50416	1
	1									0	0	0			1							0.14	7.14	1.6779	1									0	0	0						1				1.5	51	16.116	1
		1								0.05	8.25	1.04775					1					0.71	36.21	8.50935			1							0.14	16.24	2.14368	1									0	0	0	1
		1								0.05	8.25	1.04775					1					0.71	36.21	8.50935			1							0.14	16.24	2.14368			1							0.14	4.76	1.50416
	1									0	0	0		1								0.05	2.55	0.59925					1					0.71	82.36	10.8715				1						0.36	12.24	3.86784	1
	1									0	0	0		1								0.05	2.55	0.59925	1									0	0	0		1								0.05	1.7	0.5372	1
					1					0.71	117.15	14.878				1						0.36	18.36	4.3146		1								0.05	5.8	0.7656		1								0.05	1.7	0.5372	1
[truncated: 144 more columns]

## Sheet: Fruit
	0	0.05	0.14	0.36	0.71	1.5	3.5	6	0
Participant ID	1.1-Fruit-fresh and frozen											1.2-Fruit-tinned in syrup, dried												Total g/d
	Rarely or never	< 1/week	1/week	2-3/week	4-6/week	1-2/day	3-4/day	5+/day	Nothing	serving/d	g/d	Rarely or never	Less than 1 a week	Once a week	2-3 times a week	4-6 times a week	1-2 times a day	3-4 times a day	5+ a day	Nothing	serving/d	g/d
							1			3.5	280		1								0.05	2.35		282.35
					1					0.71	56.8				1						0.36	16.92		73.72
						1				1.5	120	1									0	0		120
					1					0.71	56.8	1									0	0		56.8
				1						0.36	28.8	1									0	0		28.8
							1			3.5	280	1									0	0		280
			1							0.14	11.2	1									0	0		11.2
						1				1.5	120	1									0	0		120
					1					0.71	56.8	1									0	0		56.8
				1						0.36	28.8	1									0	0		28.8
				1						0.36	28.8	1									0	0		28.8
					1					0.71	56.8	1									0	0		56.8
							1			3.5	280	1									0	0		280
						1				1.5	120			1							0.14	6.58		126.58
			1							0.14	11.2	1									0	0		11.2
							1			3.5	280	1									0	0		280
						1				1.5	120	1									0	0		120
				1						0.36	28.8	1									0	0		28.8
						1				1.5	120	1									0	0		120
						1				1.5	120	1									0	0		120
			1							0.14	11.2	1									0	0		11.2
								1		6	480	1									0	0		480
						1				1.5	120	1									0	0		120
					1					0.71	56.8	1									0	0		56.8
								1		6	480					1					0.71	33.37		513.37
					1					0.71	56.8	1									0	0		56.8
				1						0.36	28.8	1									0	0		28.8
				1						0.36	28.8	1									0	0		28.8
						1				1.5	120				1						0.36	16.92		136.92
				1						0.36	28.8	1									0	0		28.8
						1				1.5	120	1									0	0		120
						1				1.5	120	1									0	0		120
							1			3.5	280	1									0	0		280
							1			3.5	280	1									0	0		280
					1					0.71	56.8	1									0	0		56.8
							1			3.5	280	1									0	0		280
							1			3.5	280	1									0	0		280
			1							0.14	11.2	1									0	0		11.2
						1				1.5	120	1									0	0		120
					1					0.71	56.8	1									0	0		56.8
				1						0.36	28.8	1									0	0		28.8
						1				1.5	120					1					0.71	33.37		153.37
							1			3.5	280	1									0	0		280
						1				1.5	120	1									0	0		120
							1			3.5	280	1									0	0		280
	1									0	0	1									0	0		0
						1				1.5	120	1									0	0		120
							1			3.5	280			1							0.14	6.58		286.58
					1					0.71	56.8			1							0.14	6.58		63.38
					1					0.71	56.8	1									0	0		56.8
		1								0.05	4	1									0	0		4
					1					0.71	56.8	1									0	0		56.8
						1				1.5	120	1									0	0		120
						1				1.5	120		1								0.05	2.35		122.35
								1		6	480	1									0	0		480

## Sheet: Veg
	0	0.05	0.14	0.36	0.71	1.5	3.5	6	0
Participant ID	1.5-Vegetables (tinned/frozen/fresh but not potatoes)
	Rarely or never	< 1/week	1/week	2-3/week	4-6/week	1-2/day	3-4/day	5+/day	Nothing	serving/d	g/d		Total g/d
					1					0.71	56.8		56.8
					1					0.71	56.8		56.8
						1				1.5	120		120
	1									0	0		0
					1					0.71	56.8		56.8
						1				1.5	120		120
					1					0.71	56.8		56.8
					1					0.71	56.8		56.8
							1			3.5	280		280
					1					0.71	56.8		56.8
						1				1.5	120		120
					1					0.71	56.8		56.8
				1						0.36	28.8		28.8
						1				1.5	120		120
				1						0.36	28.8		28.8
							1			3.5	280		280
				1						0.36	28.8		28.8
					1					0.71	56.8		56.8
					1					0.71	56.8		56.8
				1						0.36	28.8		28.8
				1						0.36	28.8		28.8
						1				1.5	120		120
						1				1.5	120		120
						1				1.5	120		120
					1					0.71	56.8		56.8
						1				1.5	120		120
					1					0.71	56.8		56.8
						1				1.5	120		120
						1				1.5	120		120
						1				1.5	120		120
						1				1.5	120		120
				1						0.36	28.8		28.8
						1				1.5	120		120
				1						0.36	28.8		28.8
				1						0.36	28.8		28.8
					1					0.71	56.8		56.8
				1						0.36	28.8		28.8
						1				1.5	120		120
				1						0.36	28.8		28.8
						1				1.5	120		120
				1						0.36	28.8		28.8
						1				1.5	120		120
							1			3.5	280		280
					1					0.71	56.8		56.8
						1				1.5	120		120
				1						0.36	28.8		28.8
						1				1.5	120		120
						1				1.5	120		120
					1					0.71	56.8		56.8
		1								0.05	4		4
						1				1.5	120		120
						1				1.5	120		120
						1				1.5	120		120
						1				1.5	120		120
		1								0.05	4		4

## Sheet: Portion Sizes
Standard Portion sizes for fruits, veg, yogurt, spreads etc. were used wherever possible, using recommendations from FSAI, 2011 https://www.fsai.ierecommendationsforhealthyeatingguidelinesireland.html and the BDA, 2016 https://www.bda.uk.com/foodfacts/portionsizesfoodfactsheet.pdf
Note, the series of assmptions (food items averaged) made, in mapping SFFQ items to MyFood24 database items and establishing an 'average' sugar or fat value is detailed in the tab labelled 'Nutrient Derivations'.
Total Sugar			Frequency of consumption to grams/week
Item number	Item	Portion Size (g)	No response	Rarely or never	Less than 1 a Week	Once a Week	2-3 times a Week	4-6 times a Week	1-2 times a Day	3-4 times a Day	5+ a Day
			0	0	0.05	0.14	0.36	0.71	1.5	3.5	6
1.1	Fruit fresh frozen	80	0	0	4	11.2	28.8	56.8	120	280	480
1.2	Fruit tinned dried	47	0	0	2.35	6.58	16.92	33.37	70.5	164.5	282
1.3	Fruit juice	167	0	0	8.35	23.38	60.12	118.57	250.5	584.5	1002
1.7	Potatoes	170	0	0	8.5	23.8	61.2	120.7	255	595	1020
1.9	Bread	35	0	0	1.75	4.9	12.6	24.85	52.5	122.5	210
1.12	Cereal	50	0	0	2.5	7	18	35.5	75	175	300
1.13	Rice Pasta	165	0	0	8.25	23.1	59.4	117.15	247.5	577.5	990
1.15	Fizzy drinks	330	0	0	16.5	46.2	118.8	234.3	495	1155	1980
1.17	Biscuits Cakes Choc	51	0	0	2.55	7.14	18.36	36.21	76.5	178.5	306
1.18	Ice cream	116	0	0	5.8	16.24	41.76	82.36	174	406	696
1.19	Added Sugar	4	0	0	0.2	0.56	1.44	2.84	6	14	24
1.23	Syrupy Coffees	250	0	0	12.5	35	90	177.5	375	875	1500
1.24	Cocoa	250	0	0	12.5	35	90	177.5	375	875	1500
3.1	LF Yoghurt	125	0	0	6.25	17.5	45	88.75	187.5	437.5	750
3.2	FF Yoghurt	125	0	0	6.25	17.5	45	88.75	187.5	437.5	750
3.4	Soft Cheese	40	0	0	2	5.6	14.4	28.4	60	140	240
Total Fat
Item number	Item	Portion Size (g)	No response	Rarely or never	Less than 1 a Week	Once a Week	2-3 times a Week	4-6 times a Week	1-2 times a Day	3-4 times a Day	5+ a Day
			0	0	0.05	0.14	0.36	0.71	1.5	3.5	6
1.6	Chips	165	0	0	8.25	23.1	59.4	117.15	247.5	577.5	990
1.17	Bisuits Cakes Choc	51	0	0	2.55	7.14	18.36	36.21	76.5	178.5	306
1.18	Ice cream	116	0	0	5.8	16.24	41.76	82.36	174	406	696
1.20	Crisps	34	0	0	1.7	4.76	12.24	24.14	51	119	204
1.23	Syrupy Coffee	250	0	0	12.5	35	90	177.5	375	875	1500
1.24	Cocoa	250	0	0	12.5	35	90	177.5	375	875	1500
Item number	Item	Portion Size (g)	No response	Rarely or never	Less than 1 a Week	Once a Week	2-3 times a Week	4-6 times a Week	7+ times a week
			0	0	0.05	0.14	0.36	0.71	1.14
2.1	Whole Red Meat	128	0	0	6.4	17.92	46.08	90.88	145.92
2.3	Processed Red Meat	69	0	0	3.45	9.66	24.84	48.99	78.66
2.4	Processed White Meat	114	0	0	5.7	15.96	41.04	80.94	129.96
2.5	Fish in Batter	140	0	0	7	19.6	50.4	99.4	159.6
3.2	FF Yoghurt	125	0	0	6.25	17.5	45	88.75	142.5
3.3	Cheese	40	0	0	2	5.6	14.4	28.4	45.6
3.4	Soft Cheese	40	0	0	2	5.6	14.4	28.4	45.6
3.5	Butter	5	0	0	0.25	0.7	1.8	3.55	5.7
3.6	Margarine	5	0	0	0.25	0.7	1.8	3.55	5.7
3.7	Spread-PUFA	5	0	0	0.25	0.7	1.8	3.55	5.7
3.8	Spread-Other	5	0	0	0.25	0.7	1.8	3.55	5.7
3.9	Spread-Mayo	25	0	0	1.25	3.5	9	17.75	28.5
Fruit
			Frequency of consumption to grams…..
Item number	Item	Portion Size	No response	Rarely or never	Less than 1 a Week	Once a Week	2-3 times a Week	4-6 times a Week	1-2 times a Day	3-4 times a Day	5+ a Day
			0	0	0.05	0.14	0.36	0.71	1.5	3.5	6
1.1	Fruit fresh frozen	80	0	0	4	11.2	28.8	56.8	120	280	480
1.2	Fruit tinned dried	47	0	0	2.35	6.58	16.92	33.37	70.5	164.5	282
Vegetables
			Frequency of consumption to grams…..
Item number	Item	Portion Size	No response	Rarely or never	Less than 1 a Week	Once a Week	2-3 times a Week	4-6 times a Week	1-2 times a Day	3-4 times a Day	5+ a Day
			0	0	0.05	0.14	0.36	0.71	1.5	3.5	6
1.5	Vegetables	80	0	0	4	11.2	28.8	56.8	120	280	480

## Sheet: Nutrient Derivations
Nutrient Derivations:	This sheet details which sugar/fat values from myfood24 were used for estimations that went into sugar and fat calculations
SUGAR:
SFFQ question	myfood24 item	Portion Size (g or ml)	Total Sugars per 100g	Sugar per gr or ml
1.1-Fruit fresh and frozen
	Apples	80	11.6
	Bananas	80	18.1
	Grapes	80	16.1
	Oranges	80	8.2
	Pears	80	10.9
	Strawberries	80	6.1
	AVERAGE	80	11.8333	0.118333
1.2-Fruit-tinned in syrup, dried
	Fruit cocktail, canned	115	11.7
	Prunes, canned	24	19.7
	Raisins	30	69.3
	Figs	20	48.6
	AVERAGE	47.25	37.325	0.37325
1.3 Fruit Juice
	Orange Juice	150	8.6
	Cranberry Juice	150	12.1
	Smoothies	200	11.6
	AVERAGE	166.667	10.7667	0.107667
1.7 Potatoes
	Boiled, old	175	1
	Steamed, baby	175	1.3
	Baked, old	160	1.4
	AVERAGE	170	1.23333	0.0123333
1.9 White Bread
	White Sliced	35	4.2
	Roll, crusty	35	2.7
	AVERAGE	35	3.45	0.0345
1.12 Breakfast Cereals
	Corn Flakes	50	37.4
	Rice Krispies	50	12.4
	Sugar Puffs	50	36.8
	AVERAGE	50	28.8667	0.288667
1.13 White Pasta/Rice
	Pasta	150	1.1
	Rice	180	0.6
	AVERAGE	165	0.85	0.0085
1.15 Fizzy Drinks
	Coca Cola	330	10.9
	AVERAGE	330	10.9	0.109
1.17 Sweets Biscuits Cakes Chocolate
	Dairy Milk	50	56
	Digestive, Chocolate	42	39.3
	Fruit Cake	60	39.6
	AVERAGE	50.6667	44.9667	0.449667
1.18 Ice Cream
	Dairy, generic	76	22
	Luxury	150	23.5
	Vienetta	123	19.7
	AVERAGE	116.333	21.7333	0.217333
1.19 Sugar added
	Sugar, white	4	105
	AVERAGE	4	105	1.05
1.23 Coffee Drink made with syrups
	Cappuccino /Latte	250	6
	Capp/Latte with syrup	250	16.8
	AVERAGE	250	11.4	0.114
1.24 Cocoa, hot chocolate
	Cocoa powder, made up with semi-skimmed milk	250	6.5
	Drinking chocolate powder, made up with skimmed milk	250	10.8
	AVERAGE	250	8.65	0.0865
3.1 Low Fat Yoghurt
	Fruit flavoured	125	12.7
	Plain	125	7.5
	Toffee flavoured	125	16.8
	AVERAGE	125	12.3333	0.123333
3.2 Full fat Yoghurt
	Yogurt, whole milk, plain	125	7.8
	Yogurt, Greek style, plain	125	4.5
	AVERAGE	125	6.15	0.0615
3.4 Soft Cheese
	Cottage Cheese	40	3.1
	Ricotta	40	2
	Philadelphia	40	7.3
	AVERAGE	40	4.13333	0.0413333
FAT:
SFFQ question	myfood24 item	Portion Size (g or ml)	Fat per 100g	Fat per gr or ml
1.6 Chips/Fried Potatoes
	Crinkle Cut	165	16.7
	Fine Cut	165	21.3
	Homemade	165	6.7
	Oven Chips	165	6.1
	AVERAGE	165	12.7	0.127
1.17 Biscuits/Cakes
	Choc Digestives	42	27.2
	Fruit Cake	60	12.1
	Dairy Milk	50	31.1
	AVERAGE	50.6667	23.4667	0.234667
1.18 Ice cream
	Dairy, generic	76	8.2
	Luxury	150	13.9
	Vienetta	123	17.6
	AVERAGE	116.333	13.2333	0.132333
1.20 Crisps/Savoury Snacks
	Walkers	32.5	30.6
	Golden Wonder	32.5	31.9
	Tayto	37.5	32.4
	AVERAGE	34.1667	31.6333	0.316333
1.23 Coffee Drink made with syrups
	Cappuccino /Latte	250	2.3
	Capp/Latte with syrup	250	3.1
	AVERAGE	250	2.7	0.027
1.24 Cocoa, hot chocolate
	Cocoa powder, made up with semi-skimmed milk	250	2
	Drinking chocolate powder, made up with skimmed milk	250	0.7
	AVERAGE	250	1.35	0.0135
2.1 Beef Lamb Pork Ham
	Beef	140	9.5
	Lamb	90	29.9
	Pork	110	10.1
	Ham	170	16.1
	AVERAGE	127.5	16.4	0.164
2.3 Sausages, bacon, pies
	Sausage	58	21.1
	Bacon	80	21.6
	AVERAGE	69	21.35	0.2135
2.4 Processed chicken
	Chicken burgers	113.5	14.1
		113.5	14.1	0.141
2.5 White fish in batter/breadcrumb
	Cod, breadcrumb	140	8.3
	Cod, batter	140	14.7
	AVERAGE	140	11.5	0.115
3.2-Dairy Products-Full fat, Greek, Natural yoghurt
	Yogurt, whole milk, plain	125	3
	Yogurt, Greek style, plain	125	10.2
	AVERAGE	125	6.6	0.066
3.3 Cheese
	Cheddar	40	34.9
	Brie	40	26.4
	AVERAGE	40	30.65	0.3065
3.4 Soft Cheese
	Cottage Cheese	40	6
	Ricotta	40	11
	Philadelphia	40	7.2
	AVERAGE	40	8.06667	0.0806667
3.5 Butter
	Butter, unsalted	5	82.2
	AVERAGE	5	82.2	0.822
3.6 Block margarine
	Baking fat and margarine (75-90% fat), hard block	5	76.4
	AVERAGE	5	76.4	0.764
3.7 Polyunsaturated margarine
	Fat spread, reduced fat (62-75%), polyunsaturated	5	68.5
	AVERAGE	5	68.5	0.685
3.8 Other soft margarine
	Fat spread, low fat (26-39%), not polyunsaturated, including dairy type	5	39
	AVERAGE	5	39	0.39
3.9 Salad Cream/Mayo
	Salad Cream	20	26.7
	Mayo	30	74.8
	AVERAGE	25	50.75	0.5075
